# Supplementary material for: Effects of Lactation Lactoferrin Deficiency on Intestinal Microbiota in Different Mice Models
Source: Nutrients. 2025 Jul 7;17(13):2248. doi: 10.3390/nu17132248 (PMC12252203; doi:10.3390/nu17132248)
Supplement: Supplementary file 1 [file nutrients-17-02248-s001.zip]

Archive with 1 entries (1 files):
- nutrients-3699895-supplementary.pdf
